# Supplementary material for: Comparative transcriptome analysis to identify putative genes involved in thymol biosynthesis pathway in medicinal plant Trachyspermum ammi L
Source: Sci Rep. 2018 Sep 7;8:13405. doi: 10.1038/s41598-018-31618-9 (PMC6128898; doi:10.1038/s41598-018-31618-9)
Supplement: Supplementary file 2 — Supplementary Datafile_1 [file 41598_2018_31618_MOESM2_ESM.xlsx]

## Sheet:  title page
Scientific Reports Supporting Information
Comparative transcriptome analysis to identify putative genes involved in thymol biosynthesis pathway in medicinal plant Trachyspermum ammi L.
Mehdi Soltani Howyzeh1, Seyed Ahmad Sadat Noori1, Vahid Shariati J.2,3 and Mahboubeh Amiripour1
1- Department of Agronomy and Plant Breeding Sciences, College of Abouraihan, University of Tehran, Tehran, Iran.
2- Molecular Biotechnology Department, National Institute of Genetic Engineering and Biotechnology, Tehran, Iran.
3-NIGEB Genome Center, National Institute of Genetic Engineering and Biotechnology, Tehran, Iran.
Corresponding Authors:
1- Vahid Shariati J., Ph.D.
Plant Molecular Biotechnology Department, National Institute of Genetic Engineering and Biotechnology, Tehran, Iran
NIGEB Genome Center, National Institute of Genetic Engineering and Biotechnology, Tehran, Iran.
E-mail: vshariati@nigeb.ac.ir
2- Seyed Ahmad Sadat Noori, Ph.D.
Department of Agronomy and Plant Breeding Sciences, College of Abouraihan, University of Tehran, Tehran, Iran
E-mails: noori@ut.ac.ir

## Sheet: Arak-3 vs. Arak-10
category	over_represented_pvalue	under_represented_pvalue	numDEInCat	numInCat	over_represented_FDR	go_term
GO:0006412	4.69055e-27	1	88	1296	2.4872e-23	BP translation
GO:0008152	9.0554e-10	1	475	22926	1.52101e-06	BP metabolic process
GO:0034645	7.93537e-09	1	162	6119	1.09054e-05	BP cellular macromolecule biosynthetic process
GO:0009059	2.19555e-08	1	165	6364	2.55309e-05	BP macromolecule biosynthetic process
GO:0019538	1.46602e-07	1	177	7185	0.000138511	BP protein metabolic process
GO:0044267	2.5798e-07	1	156	6202	0.000229405	BP cellular protein metabolic process
GO:0015074	1.1305e-06	1	33	725	0.000949431	BP DNA integration
GO:0000022	1.31511e-06	1	9	60	0.00104634	BP mitotic spindle elongation
GO:0051231	1.51962e-06	1	9	61	0.0011486	BP spindle elongation
GO:0044237	5.54669e-06	0.999996	401	19720	0.00299462	BP cellular metabolic process
GO:0007623	1.23676e-05	0.999997	15	232	0.00623204	BP circadian rhythm
GO:0071704	1.69073e-05	0.999988	418	20866	0.00811382	BP organic substance metabolic process
GO:1901532	1.97157e-05	1	4	10	0.00903156	BP regulation of hematopoietic progenitor cell differentiation
GO:0006414	2.15947e-05	0.999996	11	128	0.00960139	BP translational elongation
GO:0009058	2.63305e-05	0.999982	222	9983	0.0107578	BP biosynthetic process
GO:1901576	3.13761e-05	0.999978	213	9534	0.0118683	BP organic substance biosynthetic process
GO:0044249	3.36402e-05	0.999977	208	9284	0.0118683	BP cellular biosynthetic process
GO:0043170	5.04719e-05	0.999964	313	15136	0.0169552	BP macromolecule metabolic process
GO:0051298	0.000109651	0.99999	6	43	0.0331519	BP centrosome duplication
GO:0006119	0.000149744	0.999994	4	16	0.0435324	BP oxidative phosphorylation
GO:0048511	0.000181959	0.999947	15	293	0.0518995	BP rhythmic process
GO:0007052	0.000186619	0.999958	11	162	0.052243	BP mitotic spindle organization
GO:0044260	0.000224038	0.999834	290	14127	0.0615778	BP cellular macromolecule metabolic process
GO:0002181	0.000248672	0.999966	7	69	0.067128	BP cytoplasmic translation
GO:0009836	0.000321205	1	2	2	0.078317	BP fruit ripening, climacteric
GO:0019499	0.000321205	1	2	2	0.078317	BP cyanide metabolic process
GO:0010442	0.000395877	0.99999	3	9	0.0920688	BP guard cell morphogenesis
GO:0006790	0.000464755	0.999814	22	561	0.103319	BP sulfur compound metabolic process
GO:0022412	0.00062465	0.999796	15	314	0.13115	BP cellular process involved in reproduction in multicellular organism
GO:0008150	0.000646131	0.99956	605	32853	0.133423	BP biological_process
GO:0043280	0.000661951	0.999956	4	23	0.133423	BP positive regulation of cysteine-type endopeptidase activity involved in apoptotic process
GO:2001056	0.000661951	0.999956	4	23	0.133423	BP positive regulation of cysteine-type endopeptidase activity
GO:0052541	0.000773358	0.999973	3	11	0.153827	BP plant-type cell wall cellulose metabolic process
GO:0030431	0.00089647	0.999967	3	11	0.171543	BP sleep
GO:0006662	0.000936261	0.999865	6	64	0.174905	BP glycerol ether metabolic process
GO:0006457	0.00110607	0.999526	22	599	0.199053	BP protein folding
GO:0018904	0.00119704	0.999818	6	67	0.212891	BP ether metabolic process
GO:0015695	0.00122509	0.999901	4	27	0.215345	BP organic cation transport
GO:0034051	0.00127512	0.999896	4	27	0.221563	BP negative regulation of plant-type hypersensitive response
GO:0051297	0.00129025	0.999801	6	67	0.221645	BP centrosome organization
GO:0006259	0.00134307	0.99918	58	2203	0.228125	BP DNA metabolic process
GO:0007051	0.00143031	0.999589	11	210	0.234624	BP spindle organization
GO:0009205	0.00143527	0.99956	12	242	0.234624	BP purine ribonucleoside triphosphate metabolic process
GO:0072488	0.00144187	0.999878	4	28	0.234624	BP ammonium transmembrane transport
GO:0032196	0.00169347	0.999578	9	153	0.263578	BP transposition
GO:0009683	0.00174627	0.999915	3	14	0.263983	BP indoleacetic acid metabolic process
GO:0009987	0.00178733	0.998628	481	25487	0.267515	BP cellular process
GO:2000648	0.00185089	0.999908	3	14	0.269182	BP positive regulation of stem cell proliferation
GO:0060390	0.00188474	0.999977	2	4	0.269182	BP regulation of SMAD protein import into nucleus
GO:0060391	0.00188474	0.999977	2	4	0.269182	BP positive regulation of SMAD protein import into nucleus
GO:0006919	0.00206664	0.999892	3	15	0.284149	BP activation of cysteine-type endopeptidase activity involved in apoptotic process
GO:0097202	0.00206664	0.999892	3	15	0.284149	BP activation of cysteine-type endopeptidase activity
GO:0060416	0.00206763	0.999892	3	15	0.284149	BP response to growth hormone stimulus
GO:0010950	0.00216278	0.999793	4	31	0.294547	BP positive regulation of endopeptidase activity
GO:0046034	0.00222161	0.999324	11	222	0.295212	BP ATP metabolic process
GO:0009144	0.00222625	0.999279	12	255	0.295212	BP purine nucleoside triphosphate metabolic process
GO:0044238	0.00239995	0.998115	381	19728	0.310086	BP primary metabolic process
GO:0031023	0.00245393	0.999567	6	76	0.311731	BP microtubule organizing center organization
GO:0009116	0.00262839	0.998871	19	522	0.321625	BP nucleoside metabolic process
GO:0009718	0.00265947	0.99962	5	54	0.321625	BP anthocyanin-containing compound biosynthetic process
GO:0015696	0.00272673	0.99972	4	33	0.327143	BP ammonium transport
GO:0055114	0.00298973	0.998122	56	2195	0.343226	BP oxidation-reduction process
GO:2000124	0.00300427	0.999947	2	5	0.343226	BP regulation of endocannabinoid signaling pathway
GO:0060292	0.00303095	0.999946	2	5	0.343226	BP long term synaptic depression
GO:0015837	0.00304243	0.999946	2	5	0.343226	BP amine transport
GO:0015843	0.00304243	0.999946	2	5	0.343226	BP methylammonium transport
GO:0072489	0.00304243	0.999946	2	5	0.343226	BP methylammonium transmembrane transport
GO:0000103	0.00311319	0.999538	5	56	0.348608	BP sulfate assimilation
GO:1901657	0.00361335	0.998328	21	618	0.398708	BP glycosyl compound metabolic process
GO:0006563	0.00417431	0.999335	5	60	0.448951	BP L-serine metabolic process
GO:0048235	0.00418747	0.999512	4	37	0.448951	BP pollen sperm cell differentiation
GO:0010266	0.00442875	0.999896	2	6	0.454259	BP response to vitamin B1
GO:0046128	0.00448503	0.998136	16	429	0.454259	BP purine ribonucleoside metabolic process
GO:0042278	0.0045838	0.99809	16	430	0.454259	BP purine nucleoside metabolic process
GO:0009199	0.00459203	0.998372	12	280	0.454259	BP ribonucleoside triphosphate metabolic process
GO:0043281	0.00463825	0.999442	4	38	0.454259	BP regulation of cysteine-type endopeptidase activity involved in apoptotic process
GO:0072521	0.00463837	0.997899	19	550	0.454259	BP purine-containing compound metabolic process
GO:0010862	0.00465768	0.999887	2	6	0.454259	BP positive regulation of pathway-restricted SMAD protein phosphorylation
GO:0060393	0.00465768	0.999887	2	6	0.454259	BP regulation of pathway-restricted SMAD protein phosphorylation
GO:0009060	0.00494764	0.999177	5	63	0.476392	BP aerobic respiration
GO:0009069	0.00513944	0.998768	7	118	0.488635	BP serine family amino acid metabolic process
GO:0034214	0.0053096	0.999855	2	7	0.498977	BP protein hexamerization
GO:0010952	0.00539184	0.999321	4	40	0.503138	BP positive regulation of peptidase activity
GO:0010019	0.00542756	0.99985	2	7	0.503365	BP chloroplast-nucleus signaling pathway
GO:1901527	0.00556922	0.999565	3	21	0.510242	BP abscisic acid mediated signaling pathway involved in stomatal movement
GO:0010030	0.00572967	0.999548	3	21	0.516563	BP positive regulation of seed germination
GO:0046283	0.00579117	0.998999	5	65	0.516563	BP anthocyanin-containing compound metabolic process
GO:0031638	0.00579772	0.999541	3	21	0.516563	BP zymogen activation
GO:0019509	0.00584324	0.999536	3	21	0.516563	BP L-methionine salvage from methylthioadenosine
GO:0043102	0.00584324	0.999536	3	21	0.516563	BP amino acid salvage
GO:0071267	0.00584324	0.999536	3	21	0.516563	BP L-methionine salvage
GO:0000077	0.00589835	0.998976	5	65	0.518403	BP DNA damage checkpoint
GO:0009812	0.00613907	0.998134	9	186	0.534312	BP flavonoid metabolic process
GO:0009141	0.00639599	0.997523	13	329	0.549365	BP nucleoside triphosphate metabolic process
GO:0022900	0.00655931	0.997691	11	261	0.559178	BP electron transport chain
GO:0015985	0.0066952	0.998313	7	123	0.559178	BP energy coupled proton transport, down electrochemical gradient
GO:0015986	0.0066952	0.998313	7	123	0.559178	BP ATP synthesis coupled proton transport
GO:0080148	0.00711041	0.999388	3	23	0.585741	BP negative regulation of response to water deprivation
GO:0044272	0.00719119	0.997299	12	300	0.585741	BP sulfur compound biosynthetic process
GO:2000116	0.00721442	0.999009	4	43	0.585741	BP regulation of cysteine-type endopeptidase activity
GO:0044033	0.00724572	0.999752	2	9	0.585741	BP multi-organism metabolic process
GO:0046939	0.0077268	0.999315	3	23	0.613922	BP nucleotide phosphorylation
GO:0008277	0.00828477	0.999704	2	8	0.62927	BP regulation of G-protein coupled receptor protein signaling pathway
GO:0010387	0.00829977	0.999703	2	8	0.62927	BP signalosome assembly
GO:0006102	0.00831784	0.999239	3	24	0.62927	BP isocitrate metabolic process
GO:0006277	0.00840858	0.999697	2	8	0.62927	BP DNA amplification
GO:0007307	0.00840858	0.999697	2	8	0.62927	BP eggshell chorion gene amplification
GO:0009119	0.00888206	0.995916	17	504	0.657527	BP ribonucleoside metabolic process
GO:0010363	0.00897843	0.99868	4	47	0.658869	BP regulation of plant-type hypersensitive response
GO:0072091	0.00908113	0.999142	3	24	0.663186	BP regulation of stem cell proliferation
GO:0009813	0.00947865	0.997161	8	165	0.682327	BP flavonoid biosynthetic process
GO:0031640	0.00967379	0.999062	3	25	0.689805	BP killing of cells of other organism
GO:0044364	0.00967379	0.999062	3	25	0.689805	BP disruption of cells of other organism
GO:0030007	0.00995884	0.999021	3	26	0.700223	BP cellular potassium ion homeostasis
GO:0019646	0.0100377	0.999592	2	9	0.702499	BP aerobic electron transport chain
GO:0009126	0.0102274	0.995975	12	311	0.709208	BP purine nucleoside monophosphate metabolic process
GO:0009167	0.0102274	0.995975	12	311	0.709208	BP purine ribonucleoside monophosphate metabolic process
GO:0032544	0.0104774	0.999565	2	9	0.719941	BP plastid translation
GO:0006614	0.0105606	0.997879	5	74	0.722372	BP SRP-dependent cotranslational protein targeting to membrane
GO:0071265	0.0106438	0.998927	3	26	0.723428	BP L-methionine biosynthetic process
GO:0032508	0.0106717	0.997423	6	106	0.723428	BP DNA duplex unwinding
GO:0006613	0.011166	0.997725	5	75	0.750208	BP cotranslational protein targeting to membrane
GO:0048574	0.0115588	0.998796	3	27	0.769754	BP long-day photoperiodism, flowering
GO:0050805	0.0118625	0.999463	2	10	0.779866	BP negative regulation of synaptic transmission
GO:0009161	0.0119675	0.994983	13	358	0.779866	BP ribonucleoside monophosphate metabolic process
GO:0009704	0.0119801	0.998732	3	28	0.779866	BP de-etiolation
GO:0032392	0.0120202	0.99702	6	109	0.779866	BP DNA geometric change
GO:0045333	0.0128822	0.997277	5	79	0.818235	BP cellular respiration
GO:0009759	0.0129613	0.999385	2	10	0.819815	BP indole glucosinolate biosynthetic process
GO:0080186	0.0132323	0.999366	2	10	0.826581	BP developmental vegetative growth
GO:0090100	0.0134475	0.99935	2	10	0.836569	BP positive regulation of transmembrane receptor protein serine/threonine kinase signaling pathway
GO:0019748	0.0144493	0.992997	17	531	0.893143	BP secondary metabolic process
GO:0045047	0.0145342	0.996833	5	80	0.893143	BP protein targeting to ER
GO:0001906	0.0147268	0.998312	3	29	0.897681	BP cell killing
GO:0009684	0.015585	0.999172	2	11	0.944141	BP indoleacetic acid biosynthetic process
GO:0009123	0.0157051	0.99318	13	371	0.945871	BP nucleoside monophosphate metabolic process
GO:0000028	0.0158534	0.997229	4	54	0.947254	BP ribosomal small subunit assembly
GO:0072599	0.0162629	0.996351	5	83	0.956599	BP establishment of protein localization to endoplasmic reticulum
GO:0031570	0.0170792	0.996119	5	84	1	BP DNA integrity checkpoint
GO:0070972	0.0176258	0.995963	5	84	1	BP protein localization to endoplasmic reticulum
GO:0000921	0.0177657	1	1	1	1	BP septin ring assembly
GO:0000097	0.0179045	0.99588	5	86	1	BP sulfur amino acid biosynthetic process
GO:0008340	0.0183241	0.99665	4	56	1	BP determination of adult lifespan
GO:2000070	0.0187491	0.997628	3	33	1	BP regulation of response to water deprivation
GO:0000096	0.0187978	0.99485	6	119	1	BP sulfur amino acid metabolic process
GO:0016334	0.0192927	0.998837	2	12	1	BP establishment or maintenance of polarity of follicular epithelium
GO:0009404	0.0194633	0.996372	4	58	1	BP toxin metabolic process
GO:0032211	0.0203736	0.997336	3	34	1	BP negative regulation of telomere maintenance via telomerase
GO:0006313	0.0205442	0.998705	2	13	1	BP transposition, DNA-mediated
GO:0009682	0.0208724	0.998673	2	13	1	BP induced systemic resistance
GO:0006534	0.021696	0.997095	3	34	1	BP cysteine metabolic process
GO:0033540	0.021712	0.99859	2	13	1	BP fatty acid beta-oxidation using acyl-CoA oxidase
GO:0007444	0.0218872	0.997065	3	33	1	BP imaginal disc development
GO:0048477	0.0227327	0.994436	5	89	1	BP oogenesis
GO:0006801	0.0236372	0.996725	3	35	1	BP superoxide metabolic process
GO:0045727	0.0236635	0.994143	5	92	1	BP positive regulation of translation
GO:0032205	0.0239262	0.996665	3	36	1	BP negative regulation of telomere maintenance
GO:0055086	0.0241999	0.985715	26	970	1	BP nucleobase-containing small molecule metabolic process
GO:0006163	0.0249874	0.988073	14	438	1	BP purine nucleotide metabolic process
GO:0051791	0.025124	0.99822	2	14	1	BP medium-chain fatty acid metabolic process
GO:0006448	0.0265767	0.996144	3	36	1	BP regulation of translational elongation
GO:0032210	0.0276185	0.995922	3	38	1	BP regulation of telomere maintenance via telomerase
GO:0006535	0.0279249	0.997889	2	15	1	BP cysteine biosynthetic process from serine
GO:0019628	0.0281534	0.997862	2	15	1	BP urate catabolic process
GO:0009229	0.0283139	0.997844	2	15	1	BP thiamine diphosphate biosynthetic process
GO:0042357	0.0283139	0.997844	2	15	1	BP thiamine diphosphate metabolic process
GO:0010026	0.0287484	0.995689	3	38	1	BP trichome differentiation
GO:0009145	0.0289421	0.989363	8	202	1	BP purine nucleoside triphosphate biosynthetic process
GO:0009206	0.0289421	0.989363	8	202	1	BP purine ribonucleoside triphosphate biosynthetic process
GO:0006099	0.0290596	0.990184	7	165	1	BP tricarboxylic acid cycle
GO:0007427	0.0296383	0.997687	2	15	1	BP epithelial cell migration, open tracheal system
GO:0000002	0.0299439	0.995427	3	40	1	BP mitochondrial genome maintenance
GO:0048571	0.0299622	0.995429	3	39	1	BP long-day photoperiodism
GO:0006310	0.0299794	0.984208	17	588	1	BP DNA recombination
GO:0045824	0.0299815	0.993595	4	67	1	BP negative regulation of innate immune response
GO:0046415	0.0319303	0.997388	2	16	1	BP urate metabolic process
GO:0015885	0.0319878	0.99974	1	2	1	BP 5-formyltetrahydrofolate transport
GO:0051958	0.0319878	0.99974	1	2	1	BP methotrexate transport
GO:0009150	0.0320877	0.984645	13	411	1	BP purine ribonucleotide metabolic process
GO:0007292	0.0326174	0.99121	5	98	1	BP female gamete generation
GO:0006101	0.0334863	0.988346	7	170	1	BP citrate metabolic process
GO:0051974	0.0336079	0.994628	3	41	1	BP negative regulation of telomerase activity
GO:0006825	0.0340806	0.994523	3	41	1	BP copper ion transport
GO:0006275	0.0346634	0.989054	6	139	1	BP regulation of DNA replication
GO:0032845	0.0348982	0.994333	3	42	1	BP negative regulation of homeostatic process
GO:0070525	0.0349132	0.99969	1	2	1	BP threonylcarbamoyladenosine metabolic process
GO:0010221	0.0349359	0.99969	1	2	1	BP negative regulation of vernalization response
GO:0031524	0.0349498	0.99969	1	2	1	BP menthol metabolic process
GO:0031525	0.0349498	0.99969	1	2	1	BP menthol biosynthetic process
GO:0046885	0.0351326	0.996955	2	17	1	BP regulation of hormone biosynthetic process
GO:0006122	0.0354131	0.99423	3	40	1	BP mitochondrial electron transport, ubiquinol to cytochrome c
GO:0031106	0.0354909	0.99968	1	2	1	BP septin ring organization
GO:0032185	0.0354909	0.99968	1	2	1	BP septin cytoskeleton organization
GO:2000488	0.0355818	0.999678	1	2	1	BP positive regulation of brassinosteroid biosynthetic process
GO:2000032	0.0355818	0.999678	1	2	1	BP regulation of secondary shoot formation
GO:0009439	0.035666	0.999677	1	2	1	BP cyanate metabolic process
GO:0035434	0.0358151	0.996847	2	18	1	BP copper ion transmembrane transport
GO:2000279	0.0358703	0.994113	3	42	1	BP negative regulation of DNA biosynthetic process
GO:0033356	0.0360442	0.996832	2	17	1	BP UDP-L-arabinose metabolic process
GO:0007281	0.0362287	0.988448	6	135	1	BP germ cell development
GO:0019755	0.0362416	0.996806	2	17	1	BP one-carbon compound transport
GO:0008354	0.0372546	0.996667	2	17	1	BP germ cell migration
GO:0072350	0.0372699	0.98673	7	174	1	BP tricarboxylic acid metabolic process
GO:0006417	0.0381349	0.980229	15	509	1	BP regulation of translation
GO:0048167	0.0385583	0.996467	2	18	1	BP regulation of synaptic plasticity
GO:0007017	0.0386426	0.978614	18	646	1	BP microtubule-based process
GO:0019740	0.0391768	0.996379	2	18	1	BP nitrogen utilization
GO:0048528	0.0395843	0.990748	4	75	1	BP post-embryonic root development
GO:0010143	0.0397282	0.993201	3	44	1	BP cutin biosynthetic process
GO:0010017	0.0399765	0.993136	3	45	1	BP red or far-red light signaling pathway
GO:0043393	0.0411048	0.9961	2	18	1	BP regulation of protein binding
GO:0006575	0.0413217	0.982663	9	258	1	BP cellular modified amino acid metabolic process
GO:0022904	0.0413841	0.986371	6	143	1	BP respiratory electron transport chain
GO:0034332	0.0416175	0.996024	2	18	1	BP adherens junction organization
GO:0000226	0.0416331	0.979995	12	385	1	BP microtubule cytoskeleton organization
GO:0032197	0.0423442	0.987744	5	107	1	BP transposition, RNA-mediated
GO:0071489	0.0423539	0.992554	3	46	1	BP cellular response to red or far red light
GO:0022613	0.044802	0.983398	7	184	1	BP ribonucleoprotein complex biogenesis
GO:0006754	0.0448244	0.983391	7	182	1	BP ATP biosynthetic process
GO:0046148	0.0449377	0.982002	8	225	1	BP pigment biosynthetic process
GO:0055075	0.0458668	0.99168	3	46	1	BP potassium ion homeostasis
GO:0042753	0.0467183	0.995186	2	21	1	BP positive regulation of circadian rhythm
GO:0048364	0.0469617	0.977838	11	362	1	BP root development
GO:0010155	0.0474196	0.995073	2	21	1	BP regulation of proton transport
GO:0042474	0.0474651	0.999234	1	3	1	BP middle ear morphogenesis
GO:0009259	0.0481911	0.974861	14	482	1	BP ribonucleotide metabolic process
GO:0009407	0.0481994	0.991083	3	46	1	BP toxin catabolic process
GO:0090487	0.0481994	0.991083	3	46	1	BP secondary metabolite catabolic process
GO:0042343	0.0491256	0.994815	2	20	1	BP indole glucosinolate metabolic process
GO:0015884	0.0496955	0.999159	1	3	1	BP folic acid transport

## Sheet: Arak-10 vs. Shiraz-17
category	over_represented_pvalue	under_represented_pvalue	numDEInCat	numInCat	over_represented_FDR	go_term
GO:0006412	6.48469e-09	1	40	1296	2.45073e-05	BP translation
GO:0032196	1.2382e-06	1	11	153	0.00311966	BP transposition
GO:0009059	0.000122652	0.999924	99	6364	0.206015	BP macromolecule biosynthetic process
GO:0034645	0.000191448	0.999881	95	6119	0.222625	BP cellular macromolecule biosynthetic process
GO:0000022	0.000603283	0.999938	5	60	0.401589	BP mitotic spindle elongation
GO:0006888	0.000641727	0.999893	7	133	0.401589	BP ER to Golgi vesicle-mediated transport
GO:0051231	0.000651462	0.999932	5	61	0.401589	BP spindle elongation
GO:2000771	0.000743831	0.999994	2	4	0.401589	BP positive regulation of establishment or maintenance of cell polarity regulating cell shape
GO:2000782	0.000743831	0.999994	2	4	0.401589	BP regulation of establishment of cell polarity regulating cell shape
GO:2000784	0.000743831	0.999994	2	4	0.401589	BP positive regulation of establishment of cell polarity regulating cell shape
GO:0006310	0.000823372	0.999711	16	588	0.429204	BP DNA recombination
GO:0034097	0.000861831	0.999904	5	67	0.434277	BP response to cytokine stimulus
GO:0006869	0.000899583	0.999774	10	272	0.438677	BP lipid transport
GO:0009058	0.00150558	0.998939	137	9983	0.666001	BP biosynthetic process
GO:2000769	0.00154198	0.999979	2	6	0.666001	BP regulation of establishment or maintenance of cell polarity regulating cell shape
GO:0060623	0.00163064	0.999977	2	6	0.671665	BP regulation of chromosome condensation
GO:0090357	0.00183404	0.999973	2	6	0.671665	BP regulation of tryptophan metabolic process
GO:0090358	0.00183404	0.999973	2	6	0.671665	BP positive regulation of tryptophan metabolic process
GO:1901576	0.00190427	0.998655	131	9534	0.671665	BP organic substance biosynthetic process
GO:0044249	0.00191054	0.998654	128	9284	0.671665	BP cellular biosynthetic process
GO:0051315	0.00256268	0.999952	2	7	0.880457	BP attachment of spindle microtubules to kinetochore involved in mitotic sister chromatid segregation
GO:0090355	0.00335156	0.999925	2	8	1	BP positive regulation of auxin metabolic process
GO:0030879	0.00349559	0.99992	2	8	1	BP mammary gland development
GO:0035445	0.00576726	0.999818	2	11	1	BP borate transmembrane transport
GO:0046713	0.00576726	0.999818	2	11	1	BP borate transport
GO:0006850	0.00655236	0.999779	2	11	1	BP mitochondrial pyruvate transport
GO:0009408	0.00681824	0.997724	10	363	1	BP response to heat
GO:0006091	0.006837	0.997119	15	660	1	BP generation of precursor metabolites and energy
GO:0051297	0.00688582	0.999049	4	67	1	BP centrosome organization
GO:0032197	0.00696986	0.998723	5	107	1	BP transposition, RNA-mediated
GO:0032352	0.00764018	0.999717	2	12	1	BP positive regulation of hormone metabolic process
GO:0006203	0.00764953	0.999716	2	12	1	BP dGTP catabolic process
GO:0009146	0.00764953	0.999716	2	12	1	BP purine nucleoside triphosphate catabolic process
GO:0009217	0.00764953	0.999716	2	12	1	BP purine deoxyribonucleoside triphosphate catabolic process
GO:0046070	0.00764953	0.999716	2	12	1	BP dGTP metabolic process
GO:2000114	0.00766333	0.999716	2	12	1	BP regulation of establishment of cell polarity
GO:0000461	0.0078452	0.999705	2	12	1	BP endonucleolytic cleavage to generate mature 3'-end of SSU-rRNA from (SSU-rRNA, 5.8S rRNA, LSU-rRNA)
GO:0006848	0.00900083	0.999633	2	13	1	BP pyruvate transport
GO:0051289	0.00906505	0.999118	3	38	1	BP protein homotetramerization
GO:0032878	0.00983305	0.999576	2	14	1	BP regulation of establishment or maintenance of cell polarity
GO:0009155	0.0104027	0.999538	2	14	1	BP purine deoxyribonucleotide catabolic process
GO:0009215	0.0104583	0.999534	2	14	1	BP purine deoxyribonucleoside triphosphate metabolic process
GO:0080029	0.0105031	0.999527	2	15	1	BP cellular response to boron-containing substance levels
GO:0031023	0.0106127	0.998333	4	76	1	BP microtubule organizing center organization
GO:0010927	0.0106761	0.997825	5	120	1	BP cellular component assembly involved in morphogenesis
GO:0006278	0.0106979	0.99782	5	119	1	BP RNA-dependent DNA replication
GO:0008608	0.0114049	0.999464	2	15	1	BP attachment of spindle microtubules to kinetochore
GO:0010058	0.0114441	1	1	1	1	BP regulation of atrichoblast fate specification
GO:0010059	0.0114441	1	1	1	1	BP positive regulation of atrichoblast fate specification
GO:0045606	0.0114441	1	1	1	1	BP positive regulation of epidermal cell differentiation
GO:0007498	0.0117141	0.999442	2	15	1	BP mesoderm development
GO:0010143	0.0117741	0.99873	3	44	1	BP cutin biosynthetic process
GO:0009204	0.0118442	0.999432	2	15	1	BP deoxyribonucleoside triphosphate catabolic process
GO:0051298	0.0122439	0.998662	3	43	1	BP centrosome duplication
GO:0032507	0.01229	0.997982	4	80	1	BP maintenance of protein location in cell
GO:0070670	0.0123507	0.999395	2	15	1	BP response to interleukin-4
GO:0071353	0.0123507	0.999395	2	15	1	BP cellular response to interleukin-4
GO:0046386	0.0135285	0.9993	2	16	1	BP deoxyribose phosphate catabolic process
GO:0009151	0.0135897	0.999295	2	16	1	BP purine deoxyribonucleotide metabolic process
GO:0048511	0.0141454	0.995427	8	293	1	BP rhythmic process
GO:0006195	0.0143574	0.999228	2	17	1	BP purine nucleotide catabolic process
GO:0019076	0.0143998	0.99752	4	84	1	BP viral release from host cell
GO:0045185	0.0145533	0.997486	4	84	1	BP maintenance of protein location
GO:0009772	0.014747	0.999192	2	18	1	BP photosynthetic electron transport in photosystem II
GO:0090354	0.0147888	0.999193	2	17	1	BP regulation of auxin metabolic process
GO:0045948	0.0150321	0.999172	2	17	1	BP positive regulation of translational initiation
GO:0033609	0.0150619	0.99917	2	17	1	BP oxalate metabolic process
GO:0009264	0.0151841	0.99916	2	17	1	BP deoxyribonucleotide catabolic process
GO:0009901	0.0152409	0.99915	2	18	1	BP anther dehiscence
GO:0016109	0.015344	0.998166	3	49	1	BP tetraterpenoid biosynthetic process
GO:0016117	0.015344	0.998166	3	49	1	BP carotenoid biosynthetic process
GO:0000447	0.0180006	0.998899	2	19	1	BP endonucleolytic cleavage in ITS1 to separate SSU-rRNA from 5.8S rRNA and LSU-rRNA from tricistronic rRNA transcript (SSU-rRNA, 5.8S rRNA, LSU-rRNA)
GO:0009269	0.0181139	0.998889	2	19	1	BP response to desiccation
GO:0018298	0.0182889	0.995727	5	143	1	BP protein-chromophore linkage
GO:0010962	0.0185479	0.998848	2	19	1	BP regulation of glucan biosynthetic process
GO:0030239	0.0196241	0.998744	2	19	1	BP myofibril assembly
GO:0000479	0.0199468	0.998707	2	20	1	BP endonucleolytic cleavage of tricistronic rRNA transcript (SSU-rRNA, 5.8S rRNA, LSU-rRNA)
GO:0006470	0.0207439	0.994997	5	143	1	BP protein dephosphorylation
GO:0048193	0.0207603	0.993425	7	252	1	BP Golgi vesicle transport
GO:0010036	0.0208388	0.998612	2	21	1	BP response to boron-containing substance
GO:0019538	0.0210632	0.984291	95	7185	1	BP protein metabolic process
GO:0080141	0.0215759	0.999883	1	2	1	BP regulation of jasmonic acid biosynthetic process
GO:0009439	0.0223885	0.999874	1	2	1	BP cyanate metabolic process
GO:0010061	0.0226199	0.999871	1	2	1	BP regulation of trichoblast fate specification
GO:0010063	0.0226199	0.999871	1	2	1	BP positive regulation of trichoblast fate specification
GO:0030858	0.0227576	0.999869	1	2	1	BP positive regulation of epithelial cell differentiation
GO:0009735	0.0227705	0.993443	6	199	1	BP response to cytokinin stimulus
GO:0009635	0.0233053	0.998347	2	22	1	BP response to herbicide
GO:0009900	0.023374	0.998334	2	23	1	BP dehiscence
GO:0016108	0.0246895	0.996449	3	59	1	BP tetraterpenoid metabolic process
GO:0016116	0.0246895	0.996449	3	59	1	BP carotenoid metabolic process
GO:0032885	0.0247094	0.998191	2	22	1	BP regulation of polysaccharide biosynthetic process
GO:0009266	0.025728	0.986999	16	853	1	BP response to temperature stimulus
GO:0051260	0.0275601	0.994207	4	103	1	BP protein homooligomerization
GO:0000478	0.0281188	0.997781	2	24	1	BP endonucleolytic cleavage involved in rRNA processing
GO:0009166	0.0281944	0.997772	2	24	1	BP nucleotide catabolic process
GO:0031321	0.0288337	0.99972	1	3	1	BP ascospore-type prospore assembly
GO:0051262	0.0298023	0.995392	3	60	1	BP protein tetramerization
GO:0044267	0.0311189	0.97676	82	6202	1	BP cellular protein metabolic process
GO:0034453	0.031283	0.99738	2	25	1	BP microtubule anchoring
GO:0009394	0.0317802	0.997315	2	25	1	BP 2'-deoxyribonucleotide metabolic process
GO:0019692	0.0317802	0.997315	2	25	1	BP deoxyribose phosphate metabolic process
GO:0080140	0.0323577	0.999647	1	3	1	BP regulation of jasmonic acid metabolic process
GO:0051651	0.0326771	0.992755	4	108	1	BP maintenance of location in cell
GO:0009765	0.0327987	0.994731	3	63	1	BP photosynthesis, light harvesting
GO:0055091	0.0328919	0.999635	1	3	1	BP phospholipid homeostasis
GO:0032350	0.0329188	0.997159	2	26	1	BP regulation of hormone metabolic process
GO:0006084	0.0331531	0.994652	3	63	1	BP acetyl-CoA metabolic process
GO:0009200	0.0335317	0.997077	2	26	1	BP deoxyribonucleoside triphosphate metabolic process
GO:0009143	0.033718	0.997052	2	26	1	BP nucleoside triphosphate catabolic process
GO:0010455	0.0338058	0.999614	1	3	1	BP positive regulation of cell fate commitment
GO:0042660	0.0338058	0.999614	1	3	1	BP positive regulation of cell fate specification
GO:2000067	0.0338058	0.999614	1	3	1	BP regulation of root morphogenesis
GO:0002165	0.0339419	0.999611	1	3	1	BP instar larval or pupal development
GO:0002168	0.0339419	0.999611	1	3	1	BP instar larval development
GO:0007446	0.0339419	0.999611	1	3	1	BP imaginal disc growth
GO:0016243	0.0339419	0.999611	1	3	1	BP regulation of autophagic vacuole size
GO:0072523	0.0341304	0.994427	3	65	1	BP purine-containing compound catabolic process
GO:0019253	0.0347691	0.994282	3	65	1	BP reductive pentose-phosphate cycle
GO:0009646	0.0349177	0.996882	2	27	1	BP response to absence of light
GO:0070534	0.0352789	0.996833	2	27	1	BP protein K63-linked ubiquitination
GO:0000077	0.0355301	0.994107	3	65	1	BP DNA damage checkpoint
GO:0009767	0.0356975	0.994061	3	68	1	BP photosynthetic electron transport chain
GO:2000652	0.0361105	0.996717	2	27	1	BP regulation of secondary cell wall biogenesis
GO:0019685	0.0361959	0.993951	3	66	1	BP photosynthesis, dark reaction
GO:0043170	0.0363771	0.970786	183	15136	1	BP macromolecule metabolic process
GO:0044237	0.0367476	0.970363	234	19720	1	BP cellular metabolic process
GO:0045824	0.0373106	0.993688	3	67	1	BP negative regulation of innate immune response
GO:0060213	0.0374477	0.99652	2	28	1	BP positive regulation of nuclear-transcribed mRNA poly(A) tail shortening
GO:1900153	0.0374477	0.99652	2	28	1	BP positive regulation of nuclear-transcribed mRNA catabolic process, deadenylation-dependent decay
GO:0000162	0.0382036	0.996412	2	28	1	BP tryptophan biosynthetic process
GO:0046219	0.0382036	0.996412	2	28	1	BP indolalkylamine biosynthetic process
GO:0016311	0.0385668	0.984974	8	347	1	BP dephosphorylation
GO:0007623	0.0388049	0.987351	6	232	1	BP circadian rhythm
GO:0031442	0.0400505	0.996133	2	29	1	BP positive regulation of mRNA 3'-end processing
GO:0031669	0.0413001	0.984911	7	290	1	BP cellular response to nutrient levels
GO:0044260	0.0427603	0.96553	171	14127	1	BP cellular macromolecule metabolic process
GO:0032950	0.0429526	0.999297	1	4	1	BP regulation of beta-glucan metabolic process
GO:0032951	0.0429526	0.999297	1	4	1	BP regulation of beta-glucan biosynthetic process
GO:2001006	0.0429526	0.999297	1	4	1	BP regulation of cellulose biosynthetic process
GO:0048646	0.0429655	0.980003	11	554	1	BP anatomical structure formation involved in morphogenesis
GO:0033386	0.0431789	0.99929	1	4	1	BP geranylgeranyl diphosphate biosynthetic process
GO:0031125	0.0435851	0.995586	2	30	1	BP rRNA 3'-end processing
GO:0090501	0.0437547	0.983815	7	293	1	BP RNA phosphodiester bond hydrolysis
GO:0008364	0.0446336	0.99924	1	4	1	BP pupal chitin-based cuticle development
GO:0046692	0.0446336	0.99924	1	4	1	BP sperm competition
GO:0046693	0.0446336	0.99924	1	4	1	BP sperm storage
GO:0045725	0.0449985	0.999228	1	4	1	BP positive regulation of glycogen biosynthetic process
GO:0015800	0.0461179	0.995175	2	31	1	BP acidic amino acid transport
GO:0001649	0.0468481	0.995057	2	31	1	BP osteoblast differentiation
GO:0060560	0.0479125	0.979304	9	433	1	BP developmental growth involved in morphogenesis
GO:0000291	0.0492104	0.994657	2	32	1	BP nuclear-transcribed mRNA catabolic process, exonucleolytic
GO:0009073	0.0494801	0.990623	3	75	1	BP aromatic amino acid family biosynthetic process

## Sheet: Arak-10 vs. Shiraz-21
category	over_represented_pvalue	under_represented_pvalue	numDEInCat	numInCat	over_represented_FDR	go_term
GO:0016120	6.02902e-05	1	2	4	0.455703	BP carotene biosynthetic process
GO:0080169	0.000104276	1	2	5	0.525447	BP cellular response to boron-containing substance deprivation
GO:0046246	0.00086876	0.999989	2	13	1	BP terpene biosynthetic process
GO:0016119	0.000966447	0.999987	2	14	1	BP carotene metabolic process
GO:0080029	0.00109759	0.999985	2	15	1	BP cellular response to boron-containing substance levels
GO:0019725	0.0020546	0.999525	8	653	1	BP cellular homeostasis
GO:0010036	0.00224425	0.999953	2	21	1	BP response to boron-containing substance
GO:0006779	0.00318349	0.999783	3	86	1	BP porphyrin-containing compound biosynthetic process
GO:0055114	0.00352459	0.998604	16	2195	1	BP oxidation-reduction process
GO:0033014	0.00384596	0.999719	3	92	1	BP tetrapyrrole biosynthetic process
GO:0042214	0.00472262	0.999853	2	30	1	BP terpene metabolic process
GO:0006783	0.00525222	0.999826	2	31	1	BP heme biosynthetic process
GO:0009768	0.00581091	0.999797	2	33	1	BP photosynthesis, light harvesting in photosystem I
GO:0080164	0.00671964	0.999989	1	2	1	BP regulation of nitric oxide metabolic process
GO:0010507	0.00683419	0.99974	2	36	1	BP negative regulation of autophagy
GO:0042168	0.00706532	0.999726	2	36	1	BP heme metabolic process
GO:0019376	0.00718039	0.999987	1	2	1	BP galactolipid catabolic process
GO:0006558	0.00733088	0.99971	2	37	1	BP L-phenylalanine metabolic process
GO:0042592	0.00862967	0.997055	10	1194	1	BP homeostatic process
GO:0012502	0.00904984	0.999969	1	4	1	BP induction of programmed cell death
GO:0006778	0.00908025	0.999092	3	125	1	BP porphyrin-containing compound metabolic process
GO:0033013	0.0105273	0.998888	3	132	1	BP tetrapyrrole metabolic process
GO:0051306	0.0106501	0.999962	1	3	1	BP mitotic sister chromatid separation
GO:0046427	0.0106642	0.999962	1	3	1	BP positive regulation of JAK-STAT cascade
GO:0010930	0.0106768	0.999962	1	3	1	BP negative regulation of auxin mediated signaling pathway
GO:0030003	0.0129782	0.997817	4	261	1	BP cellular cation homeostasis
GO:0031324	0.0136525	0.99531	9	1098	1	BP negative regulation of cellular metabolic process
GO:0045934	0.013995	0.99593	7	742	1	BP negative regulation of nucleobase-containing compound metabolic process
GO:2000771	0.0140429	0.999926	1	4	1	BP positive regulation of establishment or maintenance of cell polarity regulating cell shape
GO:2000782	0.0140429	0.999926	1	4	1	BP regulation of establishment of cell polarity regulating cell shape
GO:2000784	0.0140429	0.999926	1	4	1	BP positive regulation of establishment of cell polarity regulating cell shape
GO:0070194	0.0141519	0.999925	1	4	1	BP synaptonemal complex disassembly
GO:0006873	0.0156764	0.997211	4	277	1	BP cellular ion homeostasis
GO:0051172	0.0162642	0.995128	7	765	1	BP negative regulation of nitrogen compound metabolic process
GO:0000103	0.0163829	0.999001	2	56	1	BP sulfate assimilation
GO:0032196	0.0165232	0.997935	3	153	1	BP transposition
GO:0006879	0.0169943	0.998943	2	57	1	BP cellular iron ion homeostasis
GO:0032973	0.0172237	0.999881	1	5	1	BP amino acid export
GO:0051704	0.017403	0.992217	14	2178	1	BP multi-organism process
GO:0051290	0.0177307	0.999874	1	5	1	BP protein heterotetramerization
GO:0006457	0.0182574	0.995018	6	599	1	BP protein folding
GO:0042538	0.0191916	0.998724	2	63	1	BP hyperosmotic salinity response
GO:0009755	0.0192154	0.992588	10	1372	1	BP hormone-mediated signaling pathway
GO:0042542	0.0192283	0.997455	3	164	1	BP response to hydrogen peroxide
GO:2000769	0.0192414	0.999846	1	6	1	BP regulation of establishment or maintenance of cell polarity regulating cell shape
GO:0009623	0.019327	0.999844	1	6	1	BP response to parasitic fungus
GO:0009892	0.0195303	0.992065	11	1575	1	BP negative regulation of metabolic process
GO:0060623	0.0197921	0.999837	1	6	1	BP regulation of chromosome condensation
GO:0016360	0.0199294	0.999834	1	6	1	BP sensory organ precursor cell fate determination
GO:0060582	0.0199294	0.999834	1	6	1	BP cell fate determination involved in pattern specification
GO:0009060	0.0200343	0.998637	2	63	1	BP aerobic respiration
GO:0009765	0.0204164	0.998597	2	63	1	BP photosynthesis, light harvesting
GO:0002438	0.020705	0.999821	1	6	1	BP acute inflammatory response to antigenic stimulus
GO:0002524	0.020705	0.999821	1	6	1	BP hypersensitivity
GO:0016068	0.020705	0.999821	1	6	1	BP type I hypersensitivity
GO:0009792	0.0213401	0.998499	2	64	1	BP embryo development ending in birth or egg hatching
GO:0001700	0.021388	0.999809	1	6	1	BP embryonic development via the syncytial blastoderm
GO:0050801	0.0219877	0.99462	5	462	1	BP ion homeostasis
GO:0050688	0.0232757	0.998284	2	67	1	BP regulation of defense response to virus
GO:0055082	0.0234222	0.995298	4	313	1	BP cellular chemical homeostasis
GO:0031935	0.0238764	0.998212	2	73	1	BP regulation of chromatin silencing
GO:0002437	0.0241635	0.999749	1	7	1	BP inflammatory response to antigenic stimulus
GO:0019336	0.0242383	0.999748	1	7	1	BP phenol-containing compound catabolic process
GO:0051315	0.0245285	0.999742	1	7	1	BP attachment of spindle microtubules to kinetochore involved in mitotic sister chromatid segregation
GO:0002119	0.0247593	0.999737	1	7	1	BP nematode larval development
GO:0045454	0.0251775	0.994834	4	317	1	BP cell redox homeostasis
GO:0010506	0.0252961	0.998047	2	73	1	BP regulation of autophagy
GO:0044033	0.0256642	0.999707	1	9	1	BP multi-organism metabolic process
GO:0006065	0.0273146	0.999673	1	8	1	BP UDP-glucuronate biosynthetic process
GO:0046398	0.0273146	0.999673	1	8	1	BP UDP-glucuronate metabolic process
GO:0015866	0.0275024	0.999668	1	8	1	BP ADP transport
GO:0016064	0.0276062	0.999666	1	8	1	BP immunoglobulin mediated immune response
GO:0006572	0.0278099	0.999661	1	8	1	BP tyrosine catabolic process
GO:0030388	0.0278176	0.99966	1	8	1	BP fructose 1,6-bisphosphate metabolic process
GO:0009186	0.0280658	0.999654	1	8	1	BP deoxyribonucleoside diphosphate metabolic process
GO:0070921	0.0297912	0.999604	1	9	1	BP regulation of production of siRNA involved in chromatin silencing by small RNA
GO:0008299	0.0304446	0.993377	4	341	1	BP isoprenoid biosynthetic process
GO:0045333	0.0307665	0.997358	2	79	1	BP cellular respiration
GO:0019724	0.0311043	0.999568	1	9	1	BP B cell mediated immunity
GO:1900057	0.0311388	0.999567	1	9	1	BP positive regulation of leaf senescence
GO:0006950	0.0315723	0.981076	29	5982	1	BP response to stress
GO:0006972	0.0315837	0.997248	2	82	1	BP hyperosmotic response
GO:0009620	0.0320287	0.991359	5	520	1	BP response to fungus
GO:2000024	0.032622	0.997106	2	84	1	BP regulation of leaf development
GO:0015757	0.0331361	0.999503	1	10	1	BP galactose transport
GO:0080144	0.0335973	0.999489	1	10	1	BP amino acid homeostasis
GO:0010200	0.0339924	0.994402	3	206	1	BP response to chitin
GO:0002252	0.0340326	0.994393	3	205	1	BP immune effector process
GO:0006875	0.0350776	0.994152	3	207	1	BP cellular metal ion homeostasis
GO:0002164	0.0352464	0.999438	1	10	1	BP larval development
GO:0016226	0.03551	0.996701	2	86	1	BP iron-sulfur cluster assembly
GO:0031163	0.03551	0.996701	2	86	1	BP metallo-sulfur cluster assembly
GO:0009408	0.0362846	0.991663	4	363	1	BP response to heat
GO:0009790	0.0363023	0.989876	5	538	1	BP embryo development
GO:2000113	0.036958	0.988156	6	715	1	BP negative regulation of cellular macromolecule biosynthetic process
GO:0070193	0.0371581	0.999368	1	11	1	BP synaptonemal complex organization
GO:0006570	0.0379364	0.999341	1	11	1	BP tyrosine metabolic process
GO:0090436	0.0382836	0.999324	1	12	1	BP leaf pavement cell development
GO:0046425	0.0384683	0.999323	1	11	1	BP regulation of JAK-STAT cascade
GO:0019377	0.0393428	0.999285	1	12	1	BP glycolipid catabolic process
GO:0000023	0.0395174	0.999279	1	12	1	BP maltose metabolic process
GO:0051188	0.0398319	0.990577	4	373	1	BP cofactor biosynthetic process
GO:0009094	0.0399111	0.999265	1	12	1	BP L-phenylalanine biosynthetic process
GO:0006259	0.0400859	0.980524	13	2203	1	BP DNA metabolic process
GO:0031330	0.0402515	0.995994	2	92	1	BP negative regulation of cellular catabolic process
GO:0015867	0.0407934	0.999231	1	12	1	BP ATP transport
GO:2000114	0.0414176	0.999208	1	12	1	BP regulation of establishment of cell polarity
GO:0002443	0.0415236	0.999203	1	12	1	BP leukocyte mediated immunity
GO:0002449	0.0415236	0.999203	1	12	1	BP lymphocyte mediated immunity
GO:0051304	0.0415816	0.999201	1	12	1	BP chromosome separation
GO:0085030	0.0419976	0.999179	1	13	1	BP mutualism
GO:2000895	0.0419976	0.999179	1	13	1	BP hemicellulose catabolic process
GO:2000899	0.0419976	0.999179	1	13	1	BP xyloglucan catabolic process
GO:0015074	0.0424454	0.985946	6	725	1	BP DNA integration
GO:0046148	0.0427109	0.992308	3	225	1	BP pigment biosynthetic process
GO:0050832	0.0428368	0.98963	4	386	1	BP defense response to fungus
GO:0035304	0.0429348	0.999142	1	13	1	BP regulation of protein dephosphorylation
GO:0009095	0.0432354	0.99913	1	13	1	BP aromatic amino acid family biosynthetic process, prephenate pathway
GO:0009607	0.0432836	0.98011	11	1786	1	BP response to biotic stimulus
GO:0010558	0.0441356	0.98525	6	747	1	BP negative regulation of macromolecule biosynthetic process
GO:0015865	0.0442072	0.99909	1	13	1	BP purine nucleotide transport
GO:0015868	0.0442072	0.99909	1	13	1	BP purine ribonucleotide transport
GO:0051503	0.0442072	0.99909	1	13	1	BP adenine nucleotide transport
GO:0002460	0.0443719	0.999083	1	13	1	BP adaptive immune response based on somatic recombination of immune receptors built from immunoglobulin superfamily domains
GO:0042851	0.0443788	0.999083	1	13	1	BP L-alanine metabolic process
GO:0042853	0.0443788	0.999083	1	13	1	BP L-alanine catabolic process
GO:0002697	0.0446453	0.995297	2	96	1	BP regulation of immune effector process
GO:0051053	0.0447408	0.995278	2	100	1	BP negative regulation of DNA metabolic process
GO:0019079	0.04524	0.999036	1	15	1	BP viral genome replication
GO:0007080	0.0455668	0.999033	1	13	1	BP mitotic metaphase plate congression
GO:0051310	0.0455668	0.999033	1	13	1	BP metaphase plate congression
GO:0022416	0.0455706	0.999032	1	13	1	BP chaeta development
GO:0006720	0.0461178	0.988571	4	390	1	BP isoprenoid metabolic process
GO:0033044	0.0464166	0.99136	3	236	1	BP regulation of chromosome organization
GO:0010605	0.0464848	0.980252	9	1374	1	BP negative regulation of macromolecule metabolic process
GO:0032878	0.0467617	0.998975	1	14	1	BP regulation of establishment or maintenance of cell polarity
GO:0045892	0.0468948	0.985991	5	570	1	BP negative regulation of transcription, DNA-dependent
GO:0009908	0.047316	0.988176	4	405	1	BP flower development
GO:0007165	0.0478223	0.973918	17	3211	1	BP signal transduction
GO:0007586	0.0490044	0.998873	1	14	1	BP digestion
GO:0035071	0.0491508	0.998866	1	14	1	BP salivary gland cell autophagic cell death
GO:0016036	0.0498788	0.994409	2	106	1	BP cellular response to phosphate starvation

## Sheet: Arak-3 vs. Shiraz-17
category	over_represented_pvalue	under_represented_pvalue	numDEInCat	numInCat	over_represented_FDR	go_term
GO:0055114	3.15409e-05	0.999991	20	2195	0.139169	BP oxidation-reduction process
GO:0070734	0.00039757	0.999997	2	9	1	BP histone H3-K27 methylation
GO:0019748	0.000416248	0.999925	8	531	1	BP secondary metabolic process
GO:0044550	0.00161808	0.999734	6	374	1	BP secondary metabolite biosynthetic process
GO:0060919	0.00238306	0.999949	2	22	1	BP auxin influx
GO:0016114	0.00280008	0.999585	5	290	1	BP terpenoid biosynthetic process
GO:0009812	0.00353747	0.999591	4	186	1	BP flavonoid metabolic process
GO:0009704	0.00369235	0.999899	2	28	1	BP de-etiolation
GO:0010022	0.00413353	0.99988	2	29	1	BP meristem determinacy
GO:0048829	0.00413983	0.999879	2	29	1	BP root cap development
GO:0008610	0.00428629	0.998595	11	1315	1	BP lipid biosynthetic process
GO:0006721	0.00509112	0.999132	5	334	1	BP terpenoid metabolic process
GO:0008299	0.00549818	0.999045	5	341	1	BP isoprenoid biosynthetic process
GO:0046148	0.00658663	0.999091	4	225	1	BP pigment biosynthetic process
GO:0032429	0.006737	0.999989	1	2	1	BP regulation of phospholipase A2 activity
GO:0048548	0.006737	0.999989	1	2	1	BP regulation of pinocytosis
GO:0048549	0.006737	0.999989	1	2	1	BP positive regulation of pinocytosis
GO:0009958	0.00712876	0.999722	2	39	1	BP positive gravitropism
GO:0044710	0.00771891	0.995508	44	9539	1	BP single-organism metabolic process
GO:0031537	0.0077393	0.999684	2	40	1	BP regulation of anthocyanin metabolic process
GO:0009791	0.00860459	0.997477	8	898	1	BP post-embryonic development
GO:0001736	0.00903604	0.9996	2	43	1	BP establishment of planar polarity
GO:0007164	0.00941144	0.999574	2	44	1	BP establishment of tissue polarity
GO:0006720	0.00954308	0.998106	5	390	1	BP isoprenoid metabolic process
GO:0031539	0.00988786	0.999968	1	3	1	BP positive regulation of anthocyanin metabolic process
GO:0033473	0.00989763	0.999967	1	3	1	BP indoleacetic acid conjugate metabolic process
GO:0019294	0.0100559	0.999966	1	3	1	BP keto-3-deoxy-D-manno-octulosonic acid biosynthetic process
GO:0046400	0.0100559	0.999966	1	3	1	BP keto-3-deoxy-D-manno-octulosonic acid metabolic process
GO:0007042	0.0101531	0.999966	1	3	1	BP lysosomal lumen acidification
GO:0007625	0.0101531	0.999966	1	3	1	BP grooming behavior
GO:0016109	0.0108055	0.999472	2	49	1	BP tetraterpenoid biosynthetic process
GO:0016117	0.0108055	0.999472	2	49	1	BP carotenoid biosynthetic process
GO:0009910	0.0108827	0.999466	2	50	1	BP negative regulation of flower development
GO:0031579	0.01184	0.999948	1	4	1	BP membrane raft organization
GO:0042440	0.0121109	0.998005	4	269	1	BP pigment metabolic process
GO:0010132	0.0134451	0.999932	1	4	1	BP dhurrin biosynthetic process
GO:0019756	0.0134451	0.999932	1	4	1	BP cyanogenic glycoside biosynthetic process
GO:0042341	0.0134451	0.999932	1	4	1	BP cyanogenic glycoside metabolic process
GO:0035751	0.0135576	0.999931	1	4	1	BP regulation of lysosomal lumen pH
GO:0009718	0.0140657	0.999209	2	54	1	BP anthocyanin-containing compound biosynthetic process
GO:0010817	0.0144683	0.996818	5	431	1	BP regulation of hormone levels
GO:0016108	0.0152316	0.999105	2	59	1	BP tetraterpenoid metabolic process
GO:0016116	0.0152316	0.999105	2	59	1	BP carotenoid metabolic process
GO:0016053	0.0156725	0.994498	9	1165	1	BP organic acid biosynthetic process
GO:0046394	0.0156725	0.994498	9	1165	1	BP carboxylic acid biosynthetic process
GO:0009416	0.0157702	0.994854	8	993	1	BP response to light stimulus
GO:0016106	0.0161966	0.999017	2	59	1	BP sesquiterpenoid biosynthetic process
GO:0010306	0.0165617	0.99989	1	5	1	BP rhamnogalacturonan II biosynthetic process
GO:0010396	0.0165617	0.99989	1	5	1	BP rhamnogalacturonan II metabolic process
GO:0050891	0.0166483	0.999889	1	5	1	BP multicellular organismal water homeostasis
GO:0050898	0.0167111	0.999888	1	5	1	BP nitrile metabolic process
GO:0080028	0.0167111	0.999888	1	5	1	BP nitrile biosynthetic process
GO:0010517	0.0167346	0.999888	1	5	1	BP regulation of phospholipase activity
GO:0060191	0.0167346	0.999888	1	5	1	BP regulation of lipase activity
GO:0042538	0.0176454	0.998878	2	63	1	BP hyperosmotic salinity response
GO:0009813	0.0179469	0.997687	3	165	1	BP flavonoid biosynthetic process
GO:0016123	0.0180302	0.999865	1	6	1	BP xanthophyll biosynthetic process
GO:0048764	0.0194694	0.998695	2	66	1	BP trichoblast maturation
GO:0048765	0.0194694	0.998695	2	66	1	BP root hair cell differentiation
GO:0046283	0.0197557	0.998666	2	65	1	BP anthocyanin-containing compound metabolic process
GO:0008152	0.0212797	0.98644	87	22926	1	BP metabolic process
GO:0021700	0.0213968	0.997051	3	179	1	BP developmental maturation
GO:1901334	0.0223014	0.999787	1	7	1	BP lactone metabolic process
GO:1901336	0.0223014	0.999787	1	7	1	BP lactone biosynthetic process
GO:1901600	0.0223014	0.999787	1	7	1	BP strigolactone metabolic process
GO:1901601	0.0223014	0.999787	1	7	1	BP strigolactone biosynthetic process
GO:0044711	0.0231085	0.987847	20	3778	1	BP single-organism biosynthetic process
GO:2000242	0.0232058	0.998289	2	74	1	BP negative regulation of reproductive process
GO:0006907	0.0235015	0.999763	1	7	1	BP pinocytosis
GO:0048528	0.0243374	0.998159	2	75	1	BP post-embryonic root development
GO:0006714	0.024424	0.99815	2	73	1	BP sesquiterpenoid metabolic process
GO:0009314	0.025627	0.990859	8	1088	1	BP response to radiation
GO:0016571	0.0259558	0.996149	3	196	1	BP histone methylation
GO:0009915	0.0260072	0.999703	1	8	1	BP phloem sucrose loading
GO:0030388	0.0266136	0.999689	1	8	1	BP fructose 1,6-bisphosphate metabolic process
GO:0010311	0.0279425	0.997721	2	81	1	BP lateral root formation
GO:0006972	0.0290924	0.997575	2	82	1	BP hyperosmotic response
GO:0042430	0.0294396	0.997532	2	80	1	BP indole-containing compound metabolic process
GO:0000304	0.0295068	0.999612	1	9	1	BP response to singlet oxygen
GO:0018991	0.0298741	0.999602	1	9	1	BP oviposition
GO:0008306	0.0302791	0.999591	1	9	1	BP associative learning
GO:0009630	0.0314933	0.997258	2	87	1	BP gravitropism
GO:0009309	0.0315191	0.997257	2	83	1	BP amine biosynthetic process
GO:0042401	0.0315191	0.997257	2	83	1	BP cellular biogenic amine biosynthetic process
GO:0015994	0.0321901	0.997164	2	87	1	BP chlorophyll metabolic process
GO:0000494	0.0328283	0.999513	1	10	1	BP box C/D snoRNA 3'-end processing
GO:0033967	0.0328283	0.999513	1	10	1	BP box C/D snoRNA metabolic process
GO:0034963	0.0328283	0.999513	1	10	1	BP box C/D snoRNA processing
GO:0009629	0.0335333	0.996979	2	90	1	BP response to gravity
GO:0007040	0.0354271	0.999426	1	11	1	BP lysosome organization
GO:0010600	0.0354856	0.999424	1	11	1	BP regulation of auxin biosynthetic process
GO:0000023	0.0378171	0.99934	1	12	1	BP maltose metabolic process
GO:0009647	0.038211	0.999327	1	12	1	BP skotomorphogenesis
GO:0048469	0.038403	0.996275	2	94	1	BP cell maturation
GO:0006479	0.0387643	0.993281	3	229	1	BP protein methylation
GO:0008213	0.0387643	0.993281	3	229	1	BP protein alkylation
GO:0006790	0.0390171	0.988915	5	561	1	BP sulfur compound metabolic process
GO:0009106	0.0395817	0.999277	1	12	1	BP lipoate metabolic process
GO:0016122	0.0401534	0.999251	1	13	1	BP xanthophyll metabolic process
GO:0080171	0.0410313	0.999217	1	13	1	BP lytic vacuole organization
GO:0035304	0.0410906	0.999215	1	13	1	BP regulation of protein dephosphorylation
GO:0010053	0.0422274	0.995684	2	100	1	BP root epidermal cell differentiation
GO:0048260	0.0425184	0.999154	1	14	1	BP positive regulation of receptor-mediated endocytosis
GO:0018364	0.0426507	0.999154	1	13	1	BP peptidyl-glutamine methylation
GO:0042128	0.0453904	0.995171	2	105	1	BP nitrate assimilation
GO:0051788	0.0455944	0.999026	1	14	1	BP response to misfolded protein
GO:0009683	0.0456717	0.999023	1	14	1	BP indoleacetic acid metabolic process
GO:0006557	0.0457503	0.999019	1	14	1	BP S-adenosylmethioninamine biosynthetic process
GO:0046499	0.0457503	0.999019	1	14	1	BP S-adenosylmethioninamine metabolic process
GO:0048259	0.0458123	0.999012	1	15	1	BP regulation of receptor-mediated endocytosis
GO:0051260	0.0461463	0.995047	2	103	1	BP protein homooligomerization
GO:0034219	0.0464922	0.994989	2	104	1	BP carbohydrate transmembrane transport
GO:0003333	0.0472887	0.994854	2	107	1	BP amino acid transmembrane transport
GO:0015770	0.048127	0.998908	1	15	1	BP sucrose transport
GO:0060416	0.0481644	0.998907	1	15	1	BP response to growth hormone stimulus
GO:0042126	0.0486788	0.994617	2	109	1	BP nitrate metabolic process
GO:0009809	0.0487132	0.994613	2	106	1	BP lignin biosynthetic process

## Sheet:  Shiraz-17 vs. Shiraz-21
category	over_represented_pvalue	under_represented_pvalue	numDEInCat	numInCat	over_represented_FDR	go_term
GO:0006397	0.00219557	0.999794	4	953	1	BP mRNA processing
GO:0002686	0.00377494	0.999994	1	6	1	BP negative regulation of leukocyte migration
GO:0034442	0.00377494	0.999994	1	6	1	BP regulation of lipoprotein oxidation
GO:0034443	0.00377494	0.999994	1	6	1	BP negative regulation of lipoprotein oxidation
GO:0050748	0.00377494	0.999994	1	6	1	BP negative regulation of lipoprotein metabolic process
GO:0060587	0.00377494	0.999994	1	6	1	BP regulation of lipoprotein lipid oxidation
GO:0060588	0.00377494	0.999994	1	6	1	BP negative regulation of lipoprotein lipid oxidation
GO:1900015	0.00377494	0.999994	1	6	1	BP regulation of cytokine production involved in inflammatory response
GO:1900016	0.00377494	0.999994	1	6	1	BP negative regulation of cytokine production involved in inflammatory response
GO:2000097	0.00377494	0.999994	1	6	1	BP regulation of smooth muscle cell-matrix adhesion
GO:2000098	0.00377494	0.999994	1	6	1	BP negative regulation of smooth muscle cell-matrix adhesion
GO:2000402	0.00377494	0.999994	1	6	1	BP negative regulation of lymphocyte migration
GO:2000405	0.00377494	0.999994	1	6	1	BP negative regulation of T cell migration
GO:0048662	0.00438394	0.999992	1	7	1	BP negative regulation of smooth muscle cell proliferation
GO:0071637	0.00438479	0.999992	1	7	1	BP regulation of monocyte chemotactic protein-1 production
GO:0071638	0.00438479	0.999992	1	7	1	BP negative regulation of monocyte chemotactic protein-1 production
GO:2000404	0.00438742	0.999992	1	7	1	BP regulation of T cell migration
GO:0010640	0.00440276	0.999992	1	7	1	BP regulation of platelet-derived growth factor receptor signaling pathway
GO:0010642	0.00440276	0.999992	1	7	1	BP negative regulation of platelet-derived growth factor receptor signaling pathway
GO:0016071	0.00490525	0.999424	4	1188	1	BP mRNA metabolic process
GO:0032682	0.00498742	0.99999	1	8	1	BP negative regulation of chemokine production
GO:0051895	0.00500274	0.999989	1	8	1	BP negative regulation of focal adhesion assembly
GO:1901889	0.00500274	0.999989	1	8	1	BP negative regulation of cell junction assembly
GO:0050746	0.00517985	0.999989	1	9	1	BP regulation of lipoprotein metabolic process
GO:0006396	0.00543687	0.999343	4	1228	1	BP RNA processing
GO:0001953	0.00562983	0.999986	1	9	1	BP negative regulation of cell-matrix adhesion
GO:2000401	0.00564196	0.999986	1	9	1	BP regulation of lymphocyte migration
GO:0014012	0.00564601	0.999986	1	9	1	BP peripheral nervous system axon regeneration
GO:0031102	0.00607921	0.999984	1	10	1	BP neuron projection regeneration
GO:0031103	0.00607921	0.999984	1	10	1	BP axon regeneration
GO:0051893	0.00625653	0.999983	1	10	1	BP regulation of focal adhesion assembly
GO:0090109	0.00625653	0.999983	1	10	1	BP regulation of cell-substrate junction assembly
GO:1901888	0.00625653	0.999983	1	10	1	BP regulation of cell junction assembly
GO:0032642	0.00684406	0.99998	1	11	1	BP regulation of chemokine production
GO:0048660	0.0073931	0.999976	1	12	1	BP regulation of smooth muscle cell proliferation
GO:0042246	0.00746713	0.999975	1	12	1	BP tissue regeneration
GO:0010812	0.00748981	0.999975	1	12	1	BP negative regulation of cell-substrate adhesion
GO:0050728	0.00751829	0.999975	1	12	1	BP negative regulation of inflammatory response
GO:0006979	0.00810497	0.999266	3	689	1	BP response to oxidative stress
GO:0001952	0.00813438	0.999971	1	13	1	BP regulation of cell-matrix adhesion
GO:0048678	0.00982176	0.999957	1	16	1	BP response to axon injury
GO:0010264	0.0103817	0.999951	1	18	1	BP myo-inositol hexakisphosphate biosynthetic process
GO:0032958	0.0103817	0.999951	1	18	1	BP inositol phosphate biosynthetic process
GO:0033517	0.0103817	0.999951	1	18	1	BP myo-inositol hexakisphosphate metabolic process
GO:0002685	0.0105785	0.999949	1	17	1	BP regulation of leukocyte migration
GO:0042308	0.0111651	0.999943	1	18	1	BP negative regulation of protein import into nucleus
GO:0032957	0.0112468	0.999942	1	19	1	BP inositol trisphosphate metabolic process
GO:0006869	0.0115772	0.99943	2	272	1	BP lipid transport
GO:1900181	0.0129514	0.999923	1	21	1	BP negative regulation of protein localization to nucleus
GO:0046823	0.0136563	0.999914	1	22	1	BP negative regulation of nucleocytoplasmic transport
GO:0000302	0.0139545	0.999241	2	299	1	BP response to reactive oxygen species
GO:0090317	0.0155207	0.999889	1	25	1	BP negative regulation of intracellular protein transport
GO:0007162	0.0166924	0.999871	1	27	1	BP negative regulation of cell adhesion
GO:0030336	0.0172186	0.999862	1	28	1	BP negative regulation of cell migration
GO:0001818	0.0177875	0.999853	1	29	1	BP negative regulation of cytokine production
GO:0031099	0.0177982	0.999853	1	29	1	BP regeneration
GO:0051271	0.0178383	0.999852	1	29	1	BP negative regulation of cellular component movement
GO:2000146	0.0178383	0.999852	1	29	1	BP negative regulation of cell motility
GO:0040013	0.0184577	0.999841	1	30	1	BP negative regulation of locomotion
GO:0031175	0.0188163	0.999835	1	31	1	BP neuron projection development
GO:1900865	0.0203256	0.999806	1	36	1	BP chloroplast RNA modification
GO:0010810	0.021127	0.999791	1	34	1	BP regulation of cell-substrate adhesion
GO:0001525	0.0215026	0.999783	1	35	1	BP angiogenesis
GO:0010588	0.0216274	0.99978	1	38	1	BP cotyledon vascular tissue pattern formation
GO:0032387	0.0216939	0.999779	1	35	1	BP negative regulation of intracellular transport
GO:0043647	0.0235717	0.999738	1	40	1	BP inositol phosphate metabolic process
GO:0050727	0.0241112	0.999726	1	40	1	BP regulation of inflammatory response
GO:0045833	0.0244817	0.999717	1	41	1	BP negative regulation of lipid metabolic process
GO:0051224	0.0253449	0.999697	1	41	1	BP negative regulation of protein transport
GO:0006863	0.026092	0.999678	1	43	1	BP purine nucleobase transport
GO:0007420	0.026889	0.999658	1	45	1	BP brain development
GO:0046173	0.0278551	0.999632	1	47	1	BP polyol biosynthetic process
GO:0015851	0.0326846	0.999492	1	54	1	BP nucleobase transport
GO:0009888	0.0329414	0.997169	2	478	1	BP tissue development
GO:0042306	0.0355019	0.999399	1	59	1	BP regulation of protein import into nucleus
GO:0010193	0.0365601	0.999362	1	62	1	BP response to ozone
GO:0032102	0.0368819	0.99935	1	62	1	BP negative regulation of response to external stimulus
GO:0001817	0.0393288	0.99926	1	65	1	BP regulation of cytokine production
GO:1900180	0.0402803	0.999223	1	67	1	BP regulation of protein localization to nucleus
GO:0031124	0.0438006	0.999078	1	79	1	BP mRNA 3'-end processing
GO:0006511	0.0451673	0.995391	2	568	1	BP ubiquitin-dependent protein catabolic process
GO:0019941	0.0458894	0.995276	2	573	1	BP modification-dependent protein catabolic process
GO:0046822	0.046251	0.998971	1	78	1	BP regulation of nucleocytoplasmic transport
GO:0030334	0.0488476	0.998851	1	81	1	BP regulation of cell migration
GO:0043632	0.0489428	0.99478	2	594	1	BP modification-dependent macromolecule catabolic process

## Sheet: Arak-3 vs. Shiraz-21
category	over_represented_pvalue	under_represented_pvalue	numDEInCat	numInCat	over_represented_FDR	go_term
GO:0012502	2.16375e-08	1	3	4	0.000327094	BP induction of programmed cell death
GO:0042221	8.37451e-05	0.999972	22	3409	0.317698	BP response to chemical stimulus
GO:0009733	8.48232e-05	0.99999	7	392	0.317698	BP response to auxin stimulus
GO:0010033	9.27993e-05	0.999973	17	2249	0.317698	BP response to organic substance
GO:0009719	0.00010508	0.999972	15	1837	0.317698	BP response to endogenous stimulus
GO:0009725	0.00024406	0.999936	13	1553	0.40994	BP response to hormone stimulus
GO:0010228	0.000311983	0.999981	4	127	0.471625	BP vegetative to reproductive phase transition of meristem
GO:0010262	0.000402186	0.999997	2	11	0.552713	BP somatic embryogenesis
GO:1901700	0.000916044	0.999711	14	2010	1	BP response to oxygen-containing compound
GO:0009644	0.00180288	0.9999	3	91	1	BP response to high light intensity
GO:0045487	0.00270376	1	1	1	1	BP gibberellin catabolic process
GO:0060860	0.00270376	1	1	1	1	BP regulation of floral organ abscission
GO:0060862	0.00270376	1	1	1	1	BP negative regulation of floral organ abscission
GO:0060867	0.00270376	1	1	1	1	BP fruit abscission
GO:0006979	0.00273804	0.999416	7	689	1	BP response to oxidative stress
GO:0009408	0.00295126	0.999559	5	363	1	BP response to heat
GO:0050896	0.00345023	0.998228	35	8451	1	BP response to stimulus
GO:0050832	0.00371546	0.999414	5	386	1	BP defense response to fungus
GO:0009642	0.00530133	0.999565	3	133	1	BP response to light intensity
GO:0006659	0.00530332	0.999993	1	2	1	BP phosphatidylserine biosynthetic process
GO:0016103	0.00540087	0.999993	1	2	1	BP diterpenoid catabolic process
GO:0071497	0.00550532	0.999992	1	2	1	BP cellular response to freezing
GO:0080050	0.006155	0.999777	2	44	1	BP regulation of seed development
GO:0006936	0.00650106	0.999758	2	43	1	BP muscle contraction
GO:0043068	0.00701727	0.999362	3	143	1	BP positive regulation of programmed cell death
GO:0017007	0.00809814	0.999978	1	3	1	BP protein-bilin linkage
GO:0017009	0.00809814	0.999978	1	3	1	BP protein-phycocyanobilin linkage
GO:2000692	0.00822534	0.999978	1	3	1	BP negative regulation of seed maturation
GO:0009607	0.00832942	0.997032	11	1786	1	BP response to biotic stimulus
GO:0003012	0.00871115	0.99962	2	50	1	BP muscle system process
GO:0000302	0.00883472	0.998675	4	299	1	BP response to reactive oxygen species
GO:0042542	0.0099515	0.998972	3	164	1	BP response to hydrogen peroxide
GO:0033530	0.0101002	0.999962	1	4	1	BP raffinose metabolic process
GO:0034484	0.0101002	0.999962	1	4	1	BP raffinose catabolic process
GO:0051707	0.0101272	0.996488	10	1590	1	BP response to other organism
GO:0010942	0.0102817	0.998925	3	165	1	BP positive regulation of cell death
GO:0007156	0.0109762	0.999955	1	4	1	BP homophilic cell adhesion
GO:0048580	0.0117641	0.99755	5	517	1	BP regulation of post-embryonic development
GO:0009620	0.0123867	0.997387	5	520	1	BP response to fungus
GO:0045683	0.0127146	0.999936	1	5	1	BP negative regulation of epidermis development
GO:2000122	0.0127146	0.999936	1	5	1	BP negative regulation of stomatal complex development
GO:0009685	0.0132945	0.999273	2	64	1	BP gibberellin metabolic process
GO:0010028	0.0133162	0.999929	1	5	1	BP xanthophyll cycle
GO:0015882	0.0133162	0.999929	1	5	1	BP L-ascorbic acid transport
GO:2000738	0.0138033	0.999924	1	5	1	BP positive regulation of stem cell differentiation
GO:0043207	0.0141094	0.994853	10	1674	1	BP response to external biotic stimulus
GO:0007275	0.01461	0.995739	7	959	1	BP multicellular organismal development
GO:0046741	0.0161277	0.999892	1	6	1	BP spread of virus in host, tissue to tissue
GO:0010047	0.0171582	0.999874	1	7	1	BP fruit dehiscence
GO:0000160	0.0179927	0.996674	4	379	1	BP phosphorelay signal transduction system
GO:0090309	0.0202917	0.99982	1	8	1	BP positive regulation of methylation-dependent chromatin silencing
GO:0015688	0.020614	0.999814	1	8	1	BP iron chelate transport
GO:0010037	0.0209142	0.999809	1	8	1	BP response to carbon dioxide
GO:0010411	0.0227516	0.998339	2	87	1	BP xyloglucan metabolic process
GO:0031508	0.0229801	0.999765	1	9	1	BP centromeric heterochromatin assembly
GO:0048577	0.0230404	0.999764	1	9	1	BP negative regulation of short-day photoperiodism, flowering
GO:1901678	0.023244	0.99976	1	9	1	BP iron coordination entity transport
GO:2000038	0.0233881	0.999757	1	9	1	BP regulation of stomatal complex development
GO:0006658	0.0241751	0.99974	1	9	1	BP phosphatidylserine metabolic process
GO:0016101	0.0242451	0.998169	2	88	1	BP diterpenoid metabolic process
GO:2000034	0.0268496	0.999675	1	10	1	BP regulation of seed maturation
GO:0009266	0.0269797	0.991999	6	853	1	BP response to temperature stimulus
GO:0043067	0.0288244	0.993853	4	424	1	BP regulation of programmed cell death
GO:0044036	0.0291433	0.995486	3	249	1	BP cell wall macromolecule metabolic process
GO:0048587	0.0300232	0.999586	1	12	1	BP regulation of short-day photoperiodism, flowering
GO:0031055	0.0309498	0.99956	1	12	1	BP chromatin remodeling at centromere
GO:0051704	0.0313391	0.986422	11	2178	1	BP multi-organism process
GO:0016122	0.0329099	0.999499	1	13	1	BP xanthophyll metabolic process
GO:0080113	0.0338377	0.99947	1	13	1	BP regulation of seed growth
GO:0048581	0.0354192	0.996711	2	113	1	BP negative regulation of post-embryonic development
GO:0042445	0.0365156	0.993828	3	267	1	BP hormone metabolic process
GO:0006334	0.0378363	0.996359	2	112	1	BP nucleosome assembly
GO:0051180	0.039671	0.999262	1	15	1	BP vitamin transport
GO:0010086	0.0398981	0.999253	1	15	1	BP embryonic root morphogenesis
GO:0007498	0.0400707	0.999247	1	15	1	BP mesoderm development
GO:0045739	0.0417358	0.999179	1	16	1	BP positive regulation of DNA repair
GO:0009739	0.0432039	0.995527	2	123	1	BP response to gibberellin stimulus
GO:2000036	0.0433572	0.99911	1	17	1	BP regulation of stem cell maintenance
GO:0071329	0.0437764	0.999092	1	17	1	BP cellular response to sucrose stimulus
GO:0006950	0.0438585	0.974615	23	5982	1	BP response to stress
GO:0010941	0.0448274	0.989025	4	490	1	BP regulation of cell death
GO:0035556	0.0452785	0.983342	7	1216	1	BP intracellular signal transduction
GO:0051168	0.0456955	0.995121	2	127	1	BP nuclear export
GO:0009628	0.0468724	0.976896	13	2928	1	BP response to abiotic stimulus
GO:0006646	0.0478698	0.998909	1	18	1	BP phosphatidylethanolamine biosynthetic process
GO:0009313	0.0484399	0.99888	1	19	1	BP oligosaccharide catabolic process
GO:1900140	0.0486221	0.994627	2	133	1	BP regulation of seedling development
GO:0015074	0.0488757	0.985293	5	725	1	BP DNA integration
GO:0071324	0.0490422	0.998851	1	19	1	BP cellular response to disaccharide stimulus
