# Supplementary material for: Comparative transcriptome analysis to identify putative genes involved in thymol biosynthesis pathway in medicinal plant Trachyspermum ammi L
Source: Sci Rep. 2018 Sep 7;8:13405. doi: 10.1038/s41598-018-31618-9 (PMC6128898; doi:10.1038/s41598-018-31618-9)
Supplement: Supplementary file 3 — Supplementary Datafile_2 [file 41598_2018_31618_MOESM3_ESM.xlsx]

## Sheet: Title page
Scientific Reports Supporting Information
Comparative transcriptome analysis to identify putative genes involved in thymol biosynthesis pathway in medicinal plant Trachyspermum ammi L.
Mehdi Soltani Howyzeh1, Seyed Ahmad Sadat Noori1, Vahid Shariati J.2,3 and Mahboubeh Amiripour1
1- Department of Agronomy and Plant Breeding Sciences, College of Abouraihan, University of Tehran, Tehran, Iran.
2- Molecular Biotechnology Department, National Institute of Genetic Engineering and Biotechnology, Tehran, Iran.
3- NIGEB Genome Center, National Institute of Genetic Engineering and Biotechnology, Tehran, Iran.
Corresponding Authors:
1- Vahid Shariati J., Ph.D.
Plant Molecular Biotechnology Department, National Institute of Genetic Engineering and Biotechnology, Tehran, Iran
NIGEB Genome Center, National Institute of Genetic Engineering and Biotechnology, Tehran, Iran.
E-mail: vshariati@nigeb.ac.ir
2- Seyed Ahmad Sadat Noori, Ph.D.
Department of Agronomy and Plant Breeding Sciences, College of Abouraihan, University of Tehran, Tehran, Iran
E-mails: noori@ut.ac.ir

## Sheet: Terpenoid_genes
gene_name	EC-number	Full_name	Unigene_ID	Transcription (FPKM)
				Arak-3	Arak-10	Shiraz-17	Shiraz-21
AACT	2.3.1.9	acetyl-CoA C-acetyltransferase	41178_0_1	36.34	38.39	35.89	32.88
			45391_0_1	3.88	3.44	3.49	4.58
			16455_0_1	0.90	0.91	0.75	0.27
			92691_0_1	0.00	0.00	0.25	0.00
			38901_0_1	28.01	27.98	25.92	25.57
			25492_0_1	0.00	0.43	0.00	0.00
			25492_0_2	0.00	0.44	0.54	0.20
			51784_0_2	0.22	0.00	3.55	5.54
			57396_0_1	0.00	0.90	0.00	0.00
			59486_0_1	0.45	0.00	0.00	0.00
			42255_1_1	0.00	0.92	0.00	0.83
HMGS	2.3.3.10	hydroxymethylglutaryl-CoA synthase	43372_0_1	11.84	15.14	19.95	17.67
HMGR	1.1.1.34	hydroxymethylglutaryl-CoA reductase	100091_0_1	0.28	0.00	0.00	0.00
			21724_0_1	79.06	83.61	95.78	85.00
			87803_0_1	0.00	0.91	0.00	0.41
			43134_0_1	2.12	3.49	3.78	3.27
			879_0_1	0.00	0.00	0.00	0.89
			17049_0_1	12.80	8.43	18.15	15.64
			17049_0_2	0.60	2.24	3.07	0.54
			46370_0_1	8.77	12.64	8.95	19.31
MK	2.7.1.36	mevalonate kinase	54851_0_1	12.02	13.81	17.45	20.24
			28766_0_1	0.00	1.50	0.00	0.00
			23196_0_1	0.00	0.70	0.43	0.00
PMK	2.7.4.2	phosphomevalonate kinase	56695_0_1	0.47	2.11	1.81	0.95
			56695_0_2	8.61	9.33	19.60	16.93
			56695_2_1	1.58	1.38	1.32	1.86
			89833_0_1	0.70	0.36	0.00	0.96
MDD	4.1.1.33	diphosphomevalonate decarboxylase	104780_0_1	0.00	0.67	0.00	0.00
			43442_0_1	6.05	8.77	7.43	6.70
IPK	2.7.4.26	isopentenyl phosphate kinase	54877_1_1	23.76	41.43	27.53	36.25
DXS	2.2.1.7	1-deoxy-D-xylulose-5-phosphate synthase	44346_0_1	6.02	11.31	9.26	5.46
			46265_0_1	3.62	1.18	3.07	2.48
			836_0_1	17.61	13.37	21.61	22.11
			50586_0_1	184.80	275.17	217.08	139.23
			82996_0_1	0.00	3.20	0.00	1.25
			30805_0_1	48.64	41.04	47.07	25.33
DXR	1.1.1.267	1-deoxy-D-xylulose-5-phosphate reductoisomerase	44875_0_1	116.89	109.83	106.13	87.54
			93434_0_1	0.57	0.00	0.49	0.00
CDP-MES	2.7.7.60	2-C-methyl-D-erythritol 4-phosphate cytidylyltransferase	42987_0_1	15.58	11.97	16.98	12.80
			42987_0_2	22.02	24.58	25.13	17.37
CDP-MEK	2.7.1.148	4-diphosphocytidyl-2-C-methyl-D-erythritol kinase	36615_0_1	10.82	16.69	16.00	12.34
MECPS	4.6.1.12	2-C-methyl-D-erythritol 2,4-cyclodiphosphate synthase	37821_0_1	64.56	95.27	98.53	76.63
HDS	1.17.7.1, 1.17.7.3	(E)-4-hydroxy-3-methylbut-2-enyl-diphosphate synthase	47244_1_1	8.34	6.56	13.28	7.00
			47244_2_1	2.30	0.76	3.17	0.65
			47244_3_2	60.10	80.80	67.82	67.15
			47244_5_1	3.91	1.23	4.28	1.66
			21529_0_1	30.89	43.04	34.25	39.59
			29437_0_2	3.89	5.58	0.8	0
HDR	1.17.7.4	4-hydroxy-3-methylbut-2-en-1-yl diphosphate reductase	56344_0_1	9.05	2.47	2.75	1.59
			56344_1_1	120.04	173.02	167.18	94.60
			9671_0_1	0.00	0.00	0.00	0.35
			9671_0_2	0.00	0.00	0.79	0.43
			52395_0_1	41.72	35.79	45.44	29.49
			29238_0_1	0.00	0.00	1.30	0.87
			29238_0_2	0.22	0.89	0.68	0.00
			57675_0_1	11.30	26.32	33.09	21.23
			51891_1_1	2.42	6.97	3.23	3.00
			51891_1_2	0.20	0.58	0.15	0.20
			51891_2_1	0.00	0.22	1.25	0.98
			39578_0_1	0.91	2.00	4.54	1.11
			37220_0_1	1.63	4.69	0.58	0.21
			96096_0_1	0.27	0.00	1.79	0.98
IDI	5.3.3.2	isopentenyl-diphosphate Delta-isomerase	41437_0_1	60.31	79.62	70.16	63.38
GDS	2.5.1.1	geranyl diphosphate synthase	35063_0_1	8.42	7.33	8.96	7.60
			35063_0_2	0.84	1.80	1.22	3.97
FDS	2.5.1.92	(2Z,6Z)-farnesyl diphosphate synthase	90713_0_1	0.00	0.00	0.51	0.56
ta_TPS1	4.2.3.111	terpene synthase	61038_0_1	0.00	0.00	0.00	0.75
			37637_0_1	328.81	450.12	368.05	202.67
			87322_0_1	0.00	0.00	0.00	0.32
			19758_0_1	0.00	2.79	2.36	2.72
			19758_0_2	1.39	39.63	32.26	16.85
ta_TPS2	4.2.3.20	terpene synthase	45993_0_1	2.13	0.28	0.00	0.55
			45993_0_2	0.33	0.36	0.00	0.00
			44646_0_1	0.00	0.00	0.38	0.00
			56475_0_1	7.12	0.99	1.43	1.31
			98518_0_1	0.52	0.00	0.00	0.24
			40869_0_1	3.71	46.01	43.38	29.27
			16174_0_2	0.65	0.00	0.00	0.00
			39518_0_1	0.00	0.00	1.08	0.39
ta_TPS3	4.2.3.15	myrcene/ocimene synthase	94123_0_1	0.00	0.00	0.45	0.00
			45993_1_1	1.34	0.61	0.00	0.00
			88584_0_1	0.00	0.00	0.24	1.05
			31054_0_1	0.25	0.00	0.21	0.45
ta_DH	1.1.1.223	isopiperitenol dehydrogenase	55232_0_1	3.80	1.83	4.29	2.48
			66029_0_1	0.73	14.80	77.66	37.37
ta_RD	1.3.1.81	(+)-pulegone reductase	25626_0_1	0.00	0.00	0.00	0.00
ta_DH	1.1.1.208	(+)-neomenthol dehydrogenase	51174_0_2	2.46	1.28	1.80	2.50
			62192_0_1	0.92	1.25	0.26	0.28
			52551_0_1	2.08	1.01	1.51	1.21
CYP76B6	1.14.13.152	geraniol 8-hydroxylase	104490_0_1	0.00	2.20	0.00	0.00
			104490_0_2	3.37	0.00	1.98	1.86
			78967_0_1	0.00	0.62	0.00	0.56
			20029_0_1	0.00	0.00	17.32	32.00
			20029_0_2	0.00	0.00	1.51	3.46
			56095_0_1	0.43	0.00	0.00	0.00
			56095_0_2	10.29	6.88	9.49	7.81
			56095_1_1	0.00	0.00	0.00	0.00
			72499_0_1	0.70	0.00	0.00	0.00
			36417_0_1	6.45	24.31	77.43	22.86
			74139_0_1	0.00	0.00	0.02	0.01
			74139_0_2	11.64	21.67	108.39	36.78
			74139_0_3	0.00	0.00	0.00	0.00
CYP72A1	1.3.3.9	secologanin synthase	56451_0_2	7.59	6.43	3.36	6.99
			51607_0_1	2.52	1.85	4.29	2.64
			74713_0_1	0.00	0.00	0.00	0.55
			49536_0_3	2.44	1.88	3.42	2.92
GGPPS	2.5.1.29	geranylgeranyl diphosphate synthase	44310_0_1	12.51	21.07	32.66	18.88
			30279_0_1	20.12	48.31	30.81	24.02
			91376_0_1	0.94	0.58	22.91	5.93
			74796_0_1	26.99	29.51	21.33	12.05
			42603_0_1	5.73	5.37	5.15	3.84
			28035_0_1	29.89	21.41	30.92	17.70
KS	5.5.1.13	ent-copalyl diphosphate/ent-kaurene synthase	39849_0_1	0.78	1.90	0.19	0.29
KS	4.2.3.19	ent-kaurene synthase	43181_0_2	0.59	0.59	0.69	0.76
			16331_0_1	1.97	0.00	0.42	0.46
			71091_0_1	0.00	0.00	0.28	0.60
			49081_0_1	10.06	10.10	7.77	10.81
			6602_0_1	0.00	0.25	0.30	0.55
			76743_0_1	0.00	0.68	0.37	0.00
GA3	1.14.13.78	ent-kaurene oxidase	100198_0_1	0.70	0.00	0.00	0.32
			103706_0_1	1.66	0.00	0.00	0.00
			41965_0_1	18.61	14.50	14.94	8.43
			3752_0_1	0.96	0.98	0.00	0.18
			3752_0_2	0.00	0.00	0.32	0.00
			63493_0_1	0.47	0.00	0.00	0.00
KAO	1.14.13.79	ent-kaurenoic acid hydroxylase	11786_0_1	1.22	0.63	0.00	0.00
			11786_0_2	0.00	0.00	0.21	0.00
			61777_0_1	0.55	0.56	0.91	0.33
			46645_0_1	12.21	18.14	16.62	20.50
			40842_0_1	0.00	0.66	0.72	3.79
GA20OX	1.14.11.12	gibberellin 20-oxidase	66821_0_1	2.76	1.24	1.40	0.70
			53543_0_1	2.55	5.55	3.25	1.23
			48022_0_1	2.21	5.76	2.39	1.47
			84973_0_1	0.00	0.00	0.84	0.46
			80074_0_1	0.92	0.00	0.00	0.43
			5921_0_1	0.46	2.02	0.95	1.68
			5921_0_2	0.00	1.00	0.00	0.00
			26098_0_1	0.79	0.00	0.00	0.00
			26098_1_1	0.31	0.95	0.00	0.29
			44006_0_1	0.88	1.11	0.91	0.29
GA2OX	1.14.11.13	gibberellin 2-oxidase	105318_0_1	0.00	1.31	0.00	0.39
			105713_0_1	0.00	0.55	0.00	0.50
			50337_0_1	0.65	0.66	0.18	0.99
			50337_0_2	2.37	2.94	1.11	1.22
			50337_0_3	0.00	0.00	0.00	0.00
			56758_0_2	3.15	2.14	6.37	4.27
			84036_0_1	0.00	0.23	0.00	0.21
			93307_0_1	0.78	0.00	0.00	0.00
			43192_0_1	0.21	0.79	2.70	2.66
			42893_0_1	2.28	3.27	10.55	3.87
			16384_0_1	0.58	0.79	0.96	0.88
			54559_2_1	0.25	3.94	1.08	0.53
			84941_0_1	0.00	0.99	0.00	0.50
			84941_0_2	0.00	0.00	0.18	0.00
			71167_0_1	1.96	2.81	0.66	1.09
			66924_0_1	0.00	0.38	0.62	0.34
			17510_0_1	0.00	0.00	0.41	0.60
			17510_1_1	0.00	0.00	0.00	0.62
			3646_0_1	0.00	0.85	0.23	0.13
GA3OX	1.14.11.15	gibberellin 3-beta-dioxygenase	43399_0_1	1.04	3.03	0.95	1.26
			39640_0_1	0.17	1.88	0.28	1.16
			59363_0_1	0.00	0.78	0.32	0.35
			98261_0_1	0.00	0.54	0.44	0.00
			45584_0_1	0.11	0.26	6.65	1.63
FDFT1	2.5.1.21	farnesyl-diphosphate farnesyltransferase	40037_0_1	31.33	39.29	31.95	40.49
SQLE	5.4.99.39	alpha/beta-amyrin synthase	44174_0_1	20.92	24.05	18.73	25.66
			53819_0_1	9.38	12.42	10.73	14.02
			54305_0_1	1.77	0.36	0.00	0.00
			54305_0_2	0.00	0.00	1.77	1.13
			54305_1_1	18.89	17.73	27.52	29.53
			54305_1_2	9.49	5.57	11.79	8.63
			49111_0_1	8.34	9.21	9.31	5.83
LUP2	5.4.99.39	alpha/beta-amyrin synthase	77323_0_1	0.00	0.00	0.45	0.25
			51672_0_1	1.13	1.87	1.03	1.98
			60789_0_1	0.00	0.00	0.49	0.00
			31938_0_1	0.00	0.00	0.00	0.34
			31938_0_2	1.05	0.41	0.62	0.99
			31938_1_1	1.17	2.53	2.48	1.57
			5492_0_1	0.16	0.48	0.26	0.58
			59054_0_1	0.00	0.35	0.28	0.00
DDS	4.2.1.125	dammarenediol II synthase	51672_0_1	1.13	1.87	1.03	1.98
AFS1	4.2.3.46	alpha-farnesene synthase	102906_0_1	0.00	0.78	0.00	0.17
			58740_0_1	0.00	1.73	0.00	0.00

## Sheet: DEG_TFs_genes
Unigene_ID	TFs_Family	Transcription (FPKM)
		Arak-3	Arak-10	Shiraz-17	Shiraz-21
17643_0_1	B3	0.00	5.27	40.04	33.67
17643_0_2	B3	31.74	39.04	0.00	0.00
51460_0_1	B3	2.71	0.17	3.30	5.27
37346_0_3	BBR-BPC	0.96	0.00	10.33	1.38
16604_0_1	bHLH	0.44	41.79	49.55	46.74
44969_0_1	bHLH	11.33	12.81	0.00	0.00
47586_0_2	bHLH	0.26	6.26	1.86	1.95
54890_0_1	bHLH	3.25	29.76	26.39	13.04
100449_0_1	bZIP	12.37	0.00	18.10	13.77
100449_0_2	bZIP	0.00	11.92	0.00	0.00
35185_0_1	bZIP	0.00	1.69	1.83	2.45
42717_0_1	bZIP	0.00	0.00	0.00	8.03
805_0_1	bZIP	0.00	62.67	27.16	55.26
805_0_2	bZIP	22.71	0.00	24.21	0.00
805_0_3	bZIP	22.64	0.00	0.00	0.00
16552_0_2	C3H	0.00	0.00	0.22	62.06
36158_1_1	C3H	0.00	16.53	2.80	3.76
55320_1_1	C3H	13.46	3.67	8.54	0.00
55320_1_2	C3H	0.00	7.08	8.24	11.52
627_0_1	C3H	0.00	6.10	0.00	1.97
25601_0_2	ERF	0.00	32.65	20.16	25.75
48579_0_2	ERF	10.43	0.77	4.89	3.21
55130_1_2	ERF	86.57	43.28	0.00	29.50
83383_0_2	FAR1	13.52	0.00	0.00	0.00
83383_0_3	FAR1	0.00	6.35	10.57	6.57
52368_0_1	GATA	3.06	0.00	0.00	0.00
52368_0_2	GATA	0.00	3.51	3.28	3.32
52368_0_3	GATA	0.33	27.06	36.42	34.53
52368_0_4	GATA	29.71	0.00	0.00	0.00
54101_0_1	GATA	4.20	0.00	124.12	18.07
99598_0_1	GATA	27.36	35.78	23.08	0.00
99598_0_3	GATA	0.00	3.91	0.00	0.00
99598_0_4	GATA	21.43	0.00	16.59	35.86
55873_0_2	GRAS	0.00	1.18	1.35	3.87
8508_0_1	HB-other	0.00	2.34	2.59	0.00
27851_0_1	HD-ZIP	0.00	5.54	0.00	7.19
45974_0_1	MIKC_MADS	1.00	0.43	8.41	1.62
41958_0_3	MYB	3.00	3.03	0.00	0.00
43461_0_1	MYB	0.00	10.90	9.66	12.71
43461_0_2	MYB	0.00	8.93	10.61	10.10
43461_0_3	MYB	20.00	0.00	0.00	0.00
52077_0_2	MYB_related	4.54	0.00	0.54	0.00
23410_0_1	NAC	0.00	51.28	54.73	15.73
23410_0_2	NAC	45.98	0.00	0.00	24.05
55656_1_1	NAC	0.40	4.90	1.32	0.81
74464_0_2	NAC	0.00	72.36	90.65	49.55
74464_0_6	NAC	85.57	4.28	3.75	0.00
47683_0_1	NF-YB	0.00	6.78	0.00	0.00
47683_0_2	NF-YB	7.12	0.00	0.00	0.00
16383_0_2	Nin-like	2.11	0.00	2.04	1.39
49251_0_1	Nin-like	35.11	10.56	3.73	25.84
49251_0_2	Nin-like	4.02	13.30	0.00	2.65
49251_0_3	Nin-like	1.12	24.62	33.48	5.37
16890_0_1	SBP	63.91	31.08	0.00	0.00
16890_0_2	SBP	0.00	39.82	89.76	82.35
54783_1_1	TALE	0.00	9.95	8.35	6.46
54783_1_4	TALE	9.58	0.00	0.00	0.00
40616_0_1	TCP	0.00	10.44	2.01	0.53
38653_0_1	Trihelix	0.00	6.13	0.00	0.00
38653_0_2	Trihelix	0.18	0.00	2.51	7.46
56687_2_4	Trihelix	0.00	7.07	0.00	1.27
39259_0_2	Whirly	0.00	0.00	9.75	7.98
39259_0_3	Whirly	8.86	0.00	0.00	0.00
33787_0_2	WOX	3.55	1.32	1.77	0.00
51405_0_1	WOX	0.00	7.68	3.83	0.51
30660_0_1	WRKY	0.00	0.00	0.00	6.58
30660_0_2	WRKY	3.04	0.00	2.06	3.95
30660_0_3	WRKY	0.00	5.60	7.20	0.00
39586_0_1	WRKY	100.81	0.00	0.00	0.00
39586_0_3	WRKY	6.08	0.00	0.00	0.00
39586_0_4	WRKY	0.00	7.51	6.36	0.00
39586_0_7	WRKY	0.00	0.96	6.62	2.82
39586_0_8	WRKY	0.00	153.44	149.17	166.72
56455_2_2	EMB1444	1.1	4.76	0	0
